# Supplementary material for: Exome-wide association analysis reveals novel coding sequence variants associated with lipid traits in Chinese
Source: Nat Commun. 2015 Dec 22;6:10206. doi: 10.1038/ncomms10206 (PMC4703860; doi:10.1038/ncomms10206)
Supplement: Supplementary Data 1 — Conditional analysis for all loci attaining exome-wide significance [file ncomms10206-s2.xlsx]

## Sheet: Suppl Data 1
Supplementary Data 1. Conditional analysis for all loci attaining exome-wide significance
					Top Chinese Exome array SNP					Top GLGC 2013 GWAS+MetaboChip SNP
Gene	rs ID	Position	Alleles	Function	MAF (%)	Effect (s.e.)	P	Conditional Pa		Lead SNP(s)	Position	Function	Effect (s.e.)	P	Conditional Pb	Distance (kb)	r2
HDL cholesterol
LPL	rs13702	8:19824492	T/C	3UTR	19.1	0.142 (0.016)	1.27x10-18	7.20x10-7		rs12678919	8:19844222	intergenic	0.172 (0.022)	5.67x10-15	0.00396495	19.7	0.474963
ABCA1	rs1883025	9:107664301	C/T	intronic	22.4	-0.09 (0.015)	1.93x10-9	-		-
APOA5	rs662799	11:116663707	G/A	upstream	72	0.174 (0.014)	1.19x10-34	0.128141		rs964184	11:116648917	downstream	0.110 (0.015)	8.87x10-13	1.25x10-7	14.8	0.674087
										rs651821	11:116662579	5UTR	0.173 (0.014)	2.78x10-34	0.574241	1.1	0.994486
	rs10466588	11:116610249	A/G	intergenic	12.6	-0.069 (0.019)	2.92x10-4	5.77x10-11		rs964184						38.7	0.0262283
										rs651821						52.3	0.0419206
	rs2075291	11:116661392	C/A	p.Gly185Cys	6	-0.300 (0.027)	1.21x10-29	1.92x10-7		rs964184						12.5	0.0226485
										rs651821						1.2	0.15444
LIPC	rs261334†	15:58726744	G/C	intronic	64.2	-0.114 (0.013)	6.70x10-18	3.20x10-16		rs1532085	15:58683366	intergenic	-0.104 (0.013)	5.61x10-16	2.61x10-14	43.4	3.37x10-3
CETP	rs3764261	16:56993324	C/A	intergenic	16.7	0.272 (0.017)	2.09x10-57	-		-
	rs2303790	16:57017292	A/G	p.Asp459Gly	2.7	0.441 (0.039)	3.22x10-29	2.60x10-15		rs3764261						24.0	0.0666731
APOE	rs769449	19:45410002	G/A	intronic	8.1	-0.144 (0.023)	3.78x10-10	5.74x10-8		rs4420638	19:45422946	downstream	-0.103 (0.033)	0.00177012	0.023	2.1	0.677882
APOC4	rs5167†	19:45448465	T/G	p.Leu96Arg	55.1	0.067 (0.013)	1.57x10-7	1.94x10-7		rs4420638						36.4	5.17x10-4
LDL cholesterol
PCSK9	rs151193009	1:55509585	C/T	p.Arg93Cys	1.4	-0.639 (0.054)	7.85x10-32	5.08x10-32		rs2479409	1:55504650	upstream	-0.005 (0.014)	0.724877	0.17008	4.9	4.38x10-3
CELSR2	rs12740374	1:109817590	G/T	3UTR	5.9	-0.232 (0.027)	4.93x10-18	0.0631115		rs629301	1:109818306	3UTR	0.220 (0.026)	2.01x10-17	0.518197	0.7	0.914941
APOB	rs13306194	2:21252534	G/A	p.Arg532Trp	12.8	-0.134 (0.019)	1.24x10-12	9.83x10-12		rs1367117	2:21263900	p.Thr98Ile	0.054 (0.019)	0.0039593	0.0427238	11.4	0.0209093
PKD1L3	rs7185272	16:72013797	G/C	p.Thr429Ser	74	0.078 (0.014)	5.38x10-8	3.14x10-7		rs2000999	16:72108093	intronic(HPR)	0.073 (0.022)	0.00111486	0.00986895	94.3	0.0273781
LDLR	rs200990725	19:11217315	C/T	p.Arg257Trp	0.1	0.913 (0.165)	3.04x10-8	3.57x10-8		rs6511720	19:11202306	intronic	-0.163 (0.068)	0.0158521	0.0181494	15.0	1.74x10-4
APOE	rs445925†	19:45415640	G/A	intergenic	9.1	-0.375 (0.022)	1.89x10-64	1.34x10-34		rs7412	19:45412079	p.Arg176Cys	-0.419 (0.035)	3.11x10-33	2.79x10-8	3.6	0.869279
										rs4420638	19:45422946	downstream	0.107 (0.033)	0.00117665	7.85x10-4	7.3	6.13x10-5
Total cholesterol
PCSK9	rs151193009	1:55509585	C/T	p.Arg93Cys	1.4	-0.56 (0.054)	5.14x10-25	6.44x10-25		rs2479409	1:55504650	upstream	0.001 (0.014)	0.925044	0.431112	4.9	4.38x10-3
CELSR2	rs12740374	1:109817590	G/T	3UTR	5.9	-0.181 (0.027)	1.03x10-11	0.109946		rs629301	1:109818306	3UTR	0.171 (0.026)	3.18x10-11	0.7119	0.7	0.914941
APOB	rs13306194	2:21252534	G/A	p.Arg532Trp	12.8	-0.129 (0.019)	6.02x10-12	2.40x10-11		rs1367117	2:21263900	p.Thr98Ile	0.038 (0.019)	0.0419795	0.232188	11.4	0.0209093
PKD1L3	rs1559401	16:72011181	G/T	p.His571Gln	74	0.074 (0.014)	2.11x10-7	1.09x10-6		rs2000999	16:72108093	intronic(HPR)	0.068 (0.022)	0.00193135	0.0147918	96.9	0.0273781
DOCK6	rs737337	19:11347493	T/C	p.Thr712Thr	27.3	-0.087 (0.014)	7.47x10-10	5.28x10-10		rs6511720	19:11202306	intronic	-0.189 (0.067)	0.00454735	0.0052136	145.2	0.027399
APOE	rs445925	19:45415640	G/A	intergenic	9.1	-0.232 (0.022)	4.08x10-26	4.34x10-16		rs7412	19:45412079	p.Arg176Cys	-0.237 (0.034)	5.31x10-12	2.63x10-3	3.6	0.869279
										rs4420638	19:45422946	downstream	0.069 (0.032)	0.0345507	0.03	7.3	6.13x10-5
Triglycerides
DOCK7	rs10889353	1:63118196	A/C	intronic	19.4	-0.102 (0.016)	1.80x10-10	0.0400338		rs2131925	1:63025942	intronic	0.091 (0.015)	6.82x10-10	0.204618	92.3	0.759621
GCKR	rs1260326	2:27730940	T/C	p.Leu446Pro	49.1	-0.127 (0.013)	7.31x10-24	-		-
MLXIPL	rs17145738	7:72982874	C/T	donwstream	11	-0.109 (0.020)	8.93x10-8	-		-
LPL	rs1059611	8:19824563	T/C	3UTR	9.1	-0.193 (0.022)	1.30x10-18	0.0066482		rs12678919	8:19844222	intergenic	-0.186 (0.022)	2.49x10-17	0.207476	19.7	0.971158
APOA5	rs651821	11:116662579	C/T	5UTR	72.1	-0.302 (0.014)	5.02x10-102	-		rs964184	11:116648917	downstream	-0.229 (0.015)	3.11x10-50	4.62x10-7	13.7	0.676742
	rs10466588	11:116610249	A/G	intergenic	12.6	0.077 (0.019)	4.65x10-5	1.34x10-19		rs964184						38.7	0.0262283
										rs651821						52.3	0.0419206
TM6SF2	rs58542926	19:19379549	C/T	p.Glu167Lys	6.7	-0.143 (0.025)	1.53x10-8	0.0163134		rs10401969	19:19407718	intronic(SUGP1)	-0.113 (0.022)	2.15x10-7	0.0362835	28.2	0.675337
APOE	rs445925	19:45415640	G/A	intergenic	9.1	0.127 (0.022)	7.07x10-9	4.43x10-6		rs7412	19:45412079	p.Arg176Cys	0.119 (0.034)	5.31x10-4	0.953	3.6	0.869279
										rs4420638	19:45422946	downstream	0.027 (0.033)	0.403854	0.42	7.3	6.13x10-5
PNPLA3	rs738409	22:44324727	C/G	p.Ile148Met	36.7	-0.072 (0.013)	4.42x10-8	4.42x10-8		-
a Stepwise conditional analysis was performed jointly using lead or finemapped SNP reported in Global Lipids Genetics Consortium (2013) or Teslovich, et al. (2010) as well as top SNP(s) in the region
b For the known lead or finemapped SNP, conditional analysis was performed using the top SNP as single covariate
† SNPs with independent association reported in Teslovich, et al. (2010) or Holmen, et al. (2014)
